# Supplementary material for: Impact of c-di-GMP on the Extracellular Proteome of Rhizobium etli
Source: Biology (Basel). 2022 Dec 26;12(1):44. doi: 10.3390/biology12010044 (PMC9855851; doi:10.3390/biology12010044)
Supplement: Supplementary file 1 [file biology-12-00044-s001.zip]

Archive with 3 entries (3 files):
- Figures S1 and S2.pdf
- TableS1-ExtracellularSpots-2D-GE.xlsx
- TableS2-Extracellular-iTRAQ.xlsx
